# Supplementary material for: Data Efficient Reinforcement Learning for Integrated Lateral Planning and Control in Automated Parking System
Source: Sensors (Basel). 2020 Dec 18;20(24):7297. doi: 10.3390/s20247297 (PMC7766926; doi:10.3390/s20247297)
Supplement: Supplementary file 1 [file sensors-20-07297-s001.zip]

Archive with 3 entries (2 files):
- SupplementaryFile/
- SupplementaryFile/Figure_S1_All_parking_trajectory_of_experiments.tif
- SupplementaryFile/PARKING20200905.mp4
